# Supplementary material for: Identification and validation of a platelet-related signature for predicting survival and drug sensitivity in multiple myeloma
Source: Front Pharmacol. 2024 May 16;15:1377370. doi: 10.3389/fphar.2024.1377370 (PMC11137312; doi:10.3389/fphar.2024.1377370)
Supplement: Supplementary file 1 [file Table2.XLSX]

## Sheet: Sheet1
	Supplementary Table 2 The clinical information of the subjects in the experimental validation.
	Characteristics	MM patients (N = 25)	Healthy individuals (N = 15)
	Sex
	Female	13(52.0%)	8(53.3%)
	Male	12(48.0%)	7(46.7%)
	Age
	<65 years	9(36.0%)	5(33.3%)
	>=65 years	16(64.0%)	10(66.7%)
	Albumin
	>=3.5 g/dL	14(56.0%)	-
	<3.5 g/dL	11(44.0%)	-
	β2M
	<3.5 mg/L	12(48.0%)	-
	3.5–5.5 mg/L	8(32.0%)	-
	>=5.5 mg/L	5(20.0%)	-
	LDH
	>=250 U/L	20(94.5%)	-
	>250 U/L	5(5.5%)	-
	Del (17p)
	FALSE	19(76.0%)	-
	TRUE	6(24.0%)	-
	Del (13p)
	FALSE	20(80.0%)	-
	TRUE	5(20.0%)	-
	Amp1q
	FALSE	18(72.0%)	-
	TRUE	7(28.0%)	-
	IgH rearrangement
	FALSE	24(96.0%)	-
	TRUE	1(4.0%)	-
	ISS
	I	8(32.0%)	-
	II	12(48.0%)	-
	III	5(20.0%)	-
	R-ISS
	I	6(24.0%)	-
	II	14(56.0%)	-
	III	5(20.0%)	-
