# Supplementary material for: Identification and validation of a platelet-related signature for predicting survival and drug sensitivity in multiple myeloma
Source: Front Pharmacol. 2024 May 16;15:1377370. doi: 10.3389/fphar.2024.1377370 (PMC11137312; doi:10.3389/fphar.2024.1377370)
Supplement: Supplementary file 3 [file Table1.XLSX]

## Sheet: Sheet1
CRK
CCDC50
GNA15
NTAQ1
ACKR2
PECAM1
B3GALT6
TTC7A
DGKE
MGLL
THPO
TMTC3
IFNG
NDP
FAM107A
PRKCSH
WNT5B
CFAP97D1
HEY2
UBAC2
KMT2A
P2RX1
PDE11A
ATP2A2
ACVRL1
ALB
BAP1
LPIN1
KIF23
SYNPO
PACSIN1
FKBP14
UROD
APLP1
PRF1
JAK2
ARHGAP29
H2BC21
FIP1L1
TGFB3
H3C8
PRKCH
CBL
ALS2CL
ATP13A5
P2RX2
CXCL5
SLC18A3
CPPED1
NHLRC2
RLN1
TERT
SERPINA5
SRGN
STEAP1B
SIN3B
MPL
FAM83D
SLC6A8
ASH2L
ATP7B
ZBTB16
FLNB
PROC
MSH2
ERC2
LCK
RAB27A
PEX12
RNASE3
OPA1
SHISA4
GNG13
OPTN
CD96
ITPR2
EFEMP1
DDIT3
SHTN1
TBXA2R
H2BC9
TNFRSF13C
CAMK2A
WIPF1
TNRC6C
SERPINB8
SRC
HSD17B3
RASGRP2
CALU
RREB1
ACP2
H2AZ1
STN1
LGALS3BP
RAMP3
LRP3
CA5A
RASGRP1
CACFD1
H2AC6
LAMP2
TMEM70
TNXB
PIK3CG
STXBP6
FCER1A
PPP2R5C
GNB4
CTNNB1
VWF
ZNF296
IL10
GPIHBP1
IRF7
SLC37A4
ACTN2
ARRB1
PDPN
MFAP5
CRELD2
GNB1
NOS2
HPS1
NXT1
WFS1
FDXR
HDAC1
STAT3
FIBP
FGA
SH2D1A
VEGFC
ACE
PTPN6
SREBF1
CFHR3
IL12A
KCTD12
RNF212B
TF
STK11
PAPPA
NOS1
FANCD2
F9
CDKN1B
HIRA
GNG5
FLNA
ZNF117
RAC2
CIITA
MPEG1
DAB2IP
HPR
PCCA
SLC37A2
ZNF438
MAPRE3
HAT1
SNX27
GNG11
HMGA1
HERC6
PHACTR2
ABCG8
HPGD
RHOB
CADM2
MAT2A
CCDC24
CDH6
TLN1
FOLR1
COX10
XPR1
EMCN
ABCC4
GNG4
PRKCD
NPM1
H2BC4
HSD3B7
C1R
CPNE4
PDPK1
NUMA1
EXOC3L4
EP300
SYTL4
KIF26A
AEBP1
DYRK3
ADGRG3
ITGA2B
C20orf27
TPRN
GDF2
PTPN22
LY6E
AMHR2
HMGN5
MMUT
ATRX
APP
TGFBR1
MTTP
C1orf112
EPHB2
GASK1B
HPSE
SPATA20
VHL
STRBP
ATP8B1
KCNMB2
YWHAZ
ATP13A4
SETD1B
ARL3
MMACHC
FAM241A
A1BG
SERPINF2
MMP25
NR4A3
ALAS2
LIG4
COL25A1
CLN6
FAM3C
ORC5
TNFSF18
C2
EPCAM
PET100
PLAU
MACROD2
EFNA5
KRT1
CASP10
SMAD4
CERCAM
FAM189A1
FNDC4
GRB2
DGKZ
SF3B1
MFAP3L
NFIX
MPI
ELMO2
PHPT1
NRSN2
WDR53
SERPINA4
MAPK10
H2AJ
MYH11
ANKRD55
ENPP1
ANXA5
EFNA1
AAMP
APBB1IP
MYH9
DECR2
BEST1
APOH
CDH23
VTI1B
VEGFB
KCNMB1
CYP11A1
ZNF385B
SMIM1
H3C6
KIT
COBLL1
YAP1
KANSL1
MGAT2
PPBP
VAV1
CLU
TNFRSF21
COG8
TTPAL
ZBTB49
MDH2
LYSMD3
AIP
GREM1
RANBP2
ITGB3BP
HMBS
TAPBP
CD4
ERV3-1
COL4A2
PRKCG
AHSP
H3C1
GFI1B
ARMC5
DACH1
SLC35A1
CCM2
AGGF1
PLG
IFITM3
STX11
RYR1
KCNJ5
SRI
COL1A1
GNAT3
ANKRD33B
SCCPDH
ADA2
GADD45G
CALR
UFD1
CASZ1
GPR88
EIF2AK2
NABP1
SEPTIN10
TNFSF11
NFE2
CD63
RHOA
GCKR
RARRES2
RAP1A
IL3RA
FKBPL
SERPINE1
EMID1
HLX
GNB5
ALDOA
LTBR
PPIA
MYORG
TFPI2
TC2N
FBXO32
PIK3R6
MAPK12
LYRM4
ANGPTL6
HGF
TSC2
IKZF1
ACTN4
ARPIN
USP18
ITPKC
NLRC4
METRN
PLBD2
ADAM12
KCNMA1
PCYT2
MS4A7
UBXN2B
IFITM2
PRKCZ
ERCC6
TPPP3
COLGALT1
TNFRSF1A
F7
TIMM10
NEU1
P2RX3
ATP2B4
NR4A1
PRKCB
RAF1
SPARC
NOTCH3
TNFRSF18
MS4A1
MAP2K2
MVK
PCGF2
IFITM1
DENND11
DPY30
H4C9
CD3D
BRAF
HLA-DOA
GUCY1B1
CCR1
POLR3G
HPS5
DLL4
BHMT2
FAN1
MT1X
DOCK8
NCOA4
MMP17
FANCC
PLCG2
PAX5
SDHD
ZNF597
CYP11B1
HLA-DPB1
TRAF7
SETD7
PRKACA
ADRA2A
MAP1B
ZMPSTE24
IVD
COL5A1
ABHD12
DGKH
HMCN1
MCFD2
MYC
IRAG1
FOXE3
RNFT1
FZD4
STXBP2
PF4
SIK3
CDKN1A
PLOD3
ZNF408
QSOX1
BMPR1A
KRAS
ZC3H12B
PPP2R5A
CPAMD8
MAP2K1
GNAS
KIF1B
HBB
CAVIN2
PPP2R5D
IDUA
S100A10
ZFPM1
ARL2
ARL6IP6
TP53I3
TSPAN17
DNM2
MRAS
MANF
ERCC8
HABP4
KAT2B
DGKQ
TEX264
CTC1
TGFBI
IL33
ZNF660
IFI6
KDR
THBS2
PRKACG
PPP2CA
MVB12A
GAS6
LMAN1
MSRB2
DAGLA
PLVAP
G6PC2
SERPINH1
MAPK1
HEMGN
ALDH1A2
XYLT1
MSH6
PARP9
PDE9A
APOE
SLC8A2
H2BC14
WWOX
H2BC12
SAMD9
IDS
H3C11
ACP5
PKHD1
TFR2
DCDC2
HLA-DRA
WFDC1
FAM83H
PTPN11
ARVCF
PML
CLIC5
NF2
ANKRD45
SPIB
TNFRSF13B
KLRC4
AKT1
RB1
GRHL1
SELENBP1
UNC13D
RGS18
GATA2
STXBP3
ANO6
GNAI1
C6orf223
CD81
TAGLN2
HLA-DQA1
H2BC11
ZNF77
PPP2CB
NLGN1
PF4V1
CTLA4
TGFBR2
CDKN2B
STAT5B
GTPBP2
H2AC15
PDCD10
GUCY1A1
PARP14
PDCD1LG2
SMIM4
SLC8A1
SRSF7
SELP
SEPTIN7
MAP3K7CL
LINGO1
CTNNBL1
CYRIB
ABCC6
NRN1
CYSLTR2
PIK3CB
ALDH1A1
LMNA
FAM174C
FH
GNG12
AFF2
RAPGEF4
NDE1
CYB5R1
DGKB
PROS1
CALM1
PLD4
KREMEN1
CHST13
CXCL6
CTNND2
CDYL
LRP8
NDRG3
LYN
WDR5
TREML1
FCGR1A
JAK3
BCAR1
KNG1
SLC8A3
AHSG
PRKAR1A
PRKCQ
CHID1
PDE6H
TATDN3
ETV6
ANGPT1
NBPF20
H2BC13
P2RX4
PPP2R5E
ATP2A3
AKR1D1
BCOR
NAP1L3
OLFML2A
PRKG2
CDKN2C
PALM3
APOB
ATP6V1E1
PLCL1
NOS3
JCHAIN
H3C3
HPS4
PLD6
GP6
COL3A1
HPS3
ACTA2
CLEC4C
H2AC8
RFT1
CLCN7
RHBDF2
TET2
ABHD6
GNG7
TMX3
IGF1
H2AW
H4C13
POR
SH2B3
SRM
H4C1
APOA1
CPT2
ATP6V1A
TUBA4A
CEP128
LYST
GNG8
FGB
SERPINE2
PDE1A
RAP1B
F13B
ATP2B3
LBR
FYB1
PDGFA
RPA1
SLC20A2
CABLES1
ATP2B1
CD274
SPC25
ATOH7
S100A12
NANOS1
VAV2
BACH2
TBC1D8
LAT
IFI27
CFI
ENDOD1
SEMA4A
FGG
PFKFB4
TSPAN12
PAFAH2
STIM1
PDE10A
MEX3B
IL1R2
CISD2
STARD7
KCNMB3
CLEC1B
EOGT
NBEAL2
VWA8
ERAP1
ISLR
ZEB2
ALDOB
MS4A14
PRDM5
SPP2
PRKCE
CBS
ELN
ITPR1
TCIRG1
ORAI1
RNF11
MBTPS2
VAMP7
TBL1XR1
MAPK14
RBBP5
FAM131C
POC1B
ARRB2
ADCK5
PSAP
ACACA
INSL3
DPM2
UQCC3
COL18A1
GPR55
PRKCA
PIK3R5
IKZF5
PIK3CA
LCP2
AMN
MLH3
FCGR2C
F10
RASA1
PIK3R2
DGKK
PLOD1
NRAS
APLP2
STK26
GNAI3
SIN3A
KMT2E
H4C5
PDE1B
H2AC14
ATP2B2
LDB2
SLC2A10
PRKG1
STOML2
GUCY1A2
COMT
MAGOHB
SLC25A37
CR2
PHACTR3
LHFPL2
NUDT14
COG6
PDE5A
RET
TRPC6
ATP2A1
PARP12
PIK3R3
ZNF469
F2R
STAT2
H3-3A
ITPR3
LMO4
DAXX
CTSW
DTNBP1
SMAD3
CAT
BEND2
H2BC15
ZNF257
SLC25A13
BANK1
GP9
MEN1
CMPK2
NOTCH1
RASEF
CBFB
RELB
CD34
MYD88
FAS
CACNA1D
RPH3AL
XAF1
IL10RA
PPP2R1B
NFKB1
PLEK
CLEC10A
MLH1
RETREG1
PSRC1
ANKRD26
RS1
ADPRM
VASN
LRRC2
RASA2
OLA1
CYCS
F2RL3
JMJD1C
FANCE
LPL
ACAD9
STAT4
SMARCB1
UGT2B28
KIFC2
CFD
USP8
PLCH1
RAB27B
PTPN1
AFF3
TEK
COL15A1
ANXA3
CDCA7L
PDE2A
SLC25A11
BLOC1S3
MOV10
SCG3
GNB2
DHX58
LILRA1
CSK
GATA1
LMBRD1
CD19
ZNF701
AGBL3
ATP7A
HBE1
MRPL27
PTK2
FLYWCH1
KCNAB1
CDC37L1
ARHGAP31
TGFBR3
CPXM2
ISG15
PCDH7
SMPD1
VCL
PARD3B
UNC5B
ITGA2
NTRK1
CAP1
APOOL
PRLR
H3C7
C4orf48
NLRP3
ZNF347
H2AZ2
LOX
STXBP1
TEX10
ETHE1
CFH
DCK
GNA12
MAMDC4
TLR4
SLCO2A1
MINAR1
SETD1A
PID1
SDHB
PAPSS2
MPIG6B
RHOG
DMD
SCIN
GGCX
PREX2
TRPC3
PGPEP1
IL7R
FGR
HCFC1R1
NKIRAS1
HPS6
PPP6R2
NPIPB15
PPM1E
NEURL1
C1S
HBM
SMAD2
KMT2D
GNGT2
KRIT1
CMTM7
F5
DGKD
WAS
SMARCE1
KEL
MRPL12
RNF168
ASIC4
NF1
MEFV
RIN2
RNF213
TBC1D22B
FCER1G
PEPD
CYP11B2
ADRA2C
CYP7B1
STAB2
CPVL
CD109
LOXHD1
COL4A1
PIK3IP1
WLS
IRX3
PCYOX1L
H2AX
SASH1
UROS
H2BC17
TMEM208
A2ML1
KCNMB4
H2BC3
PFDN2
ECM1
FTO
PRMT1
PTPRD
SOS1
SNX10
EPHB4
DGKA
SERPINA1
CD1C
OCLN
NPW
MAPK3
AVPR1A
MYOF
RAC1
HSPA5
GNG2
TNRC6A
FYN
UTRN
SELENOP
GSN
IFIT5
ADAMTS2
LRRCC1
MIIP
EIF2AK4
WDFY4
MZB1
FAM71F1
XYLT2
CAPN5
TSPAN4
DZIP1L
SEC24C
ENKUR
P4HA2
A2M
WNT9A
SDK1
SP110
COL5A2
MECOM
EPSTI1
SNRPA1
P2RY1
AGO3
TAS2R14
SMIM10
H2BC6
CLCN2
TGFB1
CD46
IRF8
HLA-DMB
GNAI2
FAM107B
APC
LMX1B
PHEX
HLA-DQB1
CXCL12
MYEOV
GNGT1
TMEM127
VAV3
CUBN
GNB3
ODF3B
ARFGEF2
BTLA
TNRC6B
FERMT3
H4C8
SLC4A8
ERMARD
ARF1
SMO
DAGLB
BET1
MMRN1
P2RY14
F11
SEC14L2
CISH
CD36
PFN1
LGALS2
SDHA
RAPGEF3
F8
ENAH
HECW2
NXT2
IRF2BP2
FLI1
ZNF665
SLC25A39
SH3BGRL
CA2
TENT5A
CA8
HLA-DPA1
TSC1
PDGFB
SLC39A13
COA1
ADAMTSL2
P2RY10
ZNF229
FAH
F2
H2BS1
AP3B1
DGKG
ALPL
NFKB2
MAX
F2RL2
VEGFA
ACTN1
KRTAP17-1
RIT1
F13A1
ENTHD1
ITGB4
HLA-B
CAVIN1
DPYD
KMT2B
CAAP1
SERPING1
SDHAF2
TBX3
DOCK6
STX4
EPB42
GP1BA
MTAP
EPOR
AGO4
H2BC5
GLYATL2
PUF60
TOR4A
KRT5
TMEM150C
ZNF490
CLDND2
TNS1
SERPINA3
MAGED2
H3C2
BMS1
CST3
ALKBH3
DLK1
RSAD2
ITGB3
GTF2IRD2B
SYK
PDGFRB
F12
LRP5
GNAQ
RRAS
TRAM1
TBX1
NEDD4L
EGF
PRAF2
RANBP17
TTN
CDH5
PTGIR
PRIMPOL
DGKI
KMT2C
ICOS
SLC2A1
SHC1
ZNF367
ADRA2B
VKORC1
DNAH12
RNF144A
PRMT6
ZNRF2
SEC63
CTCF
DPYSL3
GNG3
RBPJ
FBN1
LOC389831
MBOAT7
IL23R
PSPN
SMAD5
CRELD1
ORAI2
ZNF496
CHST14
HRG
ASXL1
FKBP5
USPL1
FN1
H2BC1
DSE
GNA11
FANCA
THBS1
ACADM
LZTR1
WDR1
EPHA1
RRAS2
TPM2
COL1A2
DNMT3A
KLF1
MSANTD1
CD9
PPP2R5B
VPS33B
EME1
PTEN
CAPN12
H4C4
ITIH3
TGIF2
LPAR2
SOS2
IFI44
IGFBP5
PIK3R1
TIMP1
P2RX6
FGD5
MYLK
PMS1
PLCB1
KDELR2
ATP6V0A2
CEMIP
LEPR
PCCB
GYPC
ROGDI
GP5
TP53
ORM1
COPA
SCARB2
TMSB4X
MYL9
ACADVL
PMM2
MGAT5B
HOXA11
TIMP3
SPINK4
NAGLU
RPS14
MAOB
ARMC12
PPP3CC
LILRA4
GNA13
CDHR1
HRC
RARA
REG1B
ITIH4
HBD
SNCA
C19orf81
P2RX5
P2RY12
JAM2
GCDH
CFL1
OBSL1
GNA14
NECAB3
SUFU
SOD1
UNC13B
CDC42
ENG
TGFB2
P2RX7
EPAS1
TECTA
AGO1
SNAP25
FASLG
PLA2G4A
IL18BP
SDHC
PPP2R1A
FOLR3
PRTN3
SLC7A7
BRCC3
IKBKG
KCND3
TRPC7
DPAGT1
TTC30A
H2AC4
IL12A-AS1
APCDD1L
PLEC
PDGFRA
BRPF3
